# Supplementary material for: Systemic Inflammatory Indices and Disease Severity in Acute Colonic Pseudo-Obstruction: An Exploratory Retrospective Study
Source: Diagnostics (Basel). 2026 Feb 18;16(4):601. doi: 10.3390/diagnostics16040601 (PMC12939480; doi:10.3390/diagnostics16040601)
Supplement: Supplementary file 1 [file diagnostics-16-00601-s001.zip]

Archive with 1 entries (1 files):
- diagnostics-4124836-supplementary.pdf
